# Supplementary material for: Sperm induction of somatic cell-cell fusion as a novel functional test
Source: eLife. 2024 Jan 24;13:e94228. doi: 10.7554/eLife.94228 (PMC10883674; doi:10.7554/eLife.94228)
Supplement: Source data 2. [file elife-94228-data2.xlsx]

## Sheet: Figure 1
	Panel 1C							Panel 1D
		% of Multinucleation (total number of nuclei=500)							% of Multinucleation (total number of nuclei=500)
		Vector	JUNO w/o fused sperm	JUNO with fused sperm					Vector	JUNO (Control)	JUNO (CHX)
		5	1	57.5					2	23.3	22.7
		3	3	45					3.2	21.6	19.6
		5	4	39.5					2.8	12.8	16.6
		2.8	1.6	55					7	36	26.8
		2	4.4	71					5	35.4	35.8
		4	1	75				Mean	4	25.82	24.3
	Mean	3.633	2.5	57.17				Std. Error of Mean	0.8967	4.411	3.335
	Std. Error of Mean	0.5044	0.617	5.699				p-value vs. vector	-	0.0012	0.0022
	p-value vs. vector	-	0.9685	<0.0001				p-value vs. JUNO (Control)	-	-	0.9412
	p-value vs. JUNO w/o sperm	-	-	<0.0001

## Sheet: Figure 2
	Panel 2C
		% of Mixing
		Empty/Empty		JUNO/Empty		JUNO/JUNO
		Total nuclei	% of mixing	Total nuclei	% of mixing	Total nuclei	% of mixing
		-	-	1008	2.4	1042	39
		978	0.9	893	0.9	949	29.3
		940	0.5	916	1.5	939	37.4
		942	1.3	909	1.9	971	40.6
		904	2.1	929	1.6	903	32.9
		1077	1.3	1059	1.7	955	35.6
	Mean		1.2		1.667		35.84
	Std. Error of Mean		0.2653		0.2011		1.698
	p-value vs. Empty/Empty		-		0.2966		0.0001
	p-value vs. JUNO/Empty		-		-		<0.0001

## Sheet: Figure 3
	Panel 3A										Panel 3B
		Sperm fused/500 cells										% of Multinucleation (total number of nuclei=500)
		Vector	Control	FdUdr	-Ca2+	-BSA	α-IZUMO1					Vector	Control	FdUdr	-Ca2+	-BSA	α-IZUMO1
		0	176	132	3	14	2					2.8	21	19	5.1	8.2	2
		0	159	174	0	20	4					2	19.8	20.6	4.7	6	4.4
		0	40	54	1	12	4					4	15	14.2	4	5.6	3.6
		0	195	186	2	10	2					4.8	29.2	26.8	6	10.2	3.2
		0	171	191	2	15	1					4.4	22.4	17.2	3.4	3	5.8
	Mean	0	148.2	147.4	1.6	14.2	2.6				Mean	3.6	21.48	19.56	4.64	6.6	3.8
	Std. Error of Mean	0	27.66	25.55	0.5099	1.685	0.6				Std. Error of Mean	0.5215	2.297	2.099	0.4479	1.221	0.6325
	p-value vs. vector	-	<0.0001	<0.0001	>0.9999	0.9987	>0.9999				p-value vs. vector	-	<0.0001	<0.0001	0.9998	0.7619	>0.9999
	p-value vs. JUNO (control)	-	-	>0.9999	<0.0001	<0.0001	<0.0001				p-value vs. JUNO (control)	-	-	0.9786	<0.0001	<0.0001	<0.0001
	Panel 3C										Panel 3D
		% of fertilization	Multinucleation (fold increase)									Sperm fused/oocyte	Multinucleation (fold increase)
		100	3.76									0.89	3.76
		0	2.42									0.6	2.42
		80	3.9									1.17	3.9
		0	1.72									0	1.72
		100	3.97									1.53	3.97
		73.7	2.76									1.38	2.76
		100	5.31									1.38	5.31
		0	3.22									0.8	3.22
		100	4.9									1.23	4.9
		0	3.42									0.09	3.42
	Pearson r	0.7384									Pearson r	0.6446
	p-value	0.0147									p-value	0.0442

## Sheet: Figure 4
	Panel 4B						Panel 4C
		Sperm fused/500 cells						% of Multinucleation (total number of nuclei=500)
		Vector	MmJUNO	HsJUNO	MaJUNO			Vector	MmJUNO	HsJUNO	MaJUNO
		0	118	36	77			3.4	13.4	9.5	19.3
		0	172	20	168			4	16.5	7.5	16.6
		0	129	56	172			5.3	18.9	7.8	16.9
		0	198	14	65			3.3	20.2	8.6	16.1
		0	123	24	112			2.6	19.1	8.1	20.8
	Mean	0	148	30	118.8		Mean	3.72	17.62	8.3	17.94
	Std. Error of Mean	0	35.22	16.61	49.85		Std. Error of Mean	0.4532	1.215	0.3507	0.9026
	p-value vs. vector	-	0.0036	0.0758	0.0295		p-value vs. vector	-	0.0021	0.0124	0.0016
	p-value vs. MmJUNO	-	-	0.0263	0.9042		p-value vs. MmJUNO	-	-	0.0141	>0.9999

## Sheet: Figure 5
	Panel 5C
		GFP cells/1000 nuclei
		Vector + sperm		JUNO		JUNO + Sperm
		Total nuclei	GFP cells/1000 nuclei	Total nuclei	GFP cells/1000 nuclei	Total nuclei	GFP cells/1000 nuclei
		2623	1.1	2526	1.6	2638	93.3
		2535	0.8	1744	1.7	2970	54.9
		1660	0.6	943	7.4	2452	57.1
		1352	1.5	1030	6.8	1645	120.4
		1458	1.4	-	-	1824	76.8
		-	-	-	-	1706	95
	Mean		1.08		4.375		82.92
	Std. Error of Mean		0.1715		1.578		10.24
	p-value vs. Vector+sperm		-		0.2167		0.0047
	p-value vs. JUNO		-		-		0.0233

## Sheet: Figure 1-Sup 1
		Panel 1.S1A
		Sperm fused	1 nucleus	2 nuclei	3 nuclei	≥4 nuclei
		1	18	42	26	3
		2	8	18	14	5
		3	3	7	9	5
		4	0	3	2	3
		5	0	1	0	0
		6	0	1	1	0
		Total	29	72	52	16
	Panel 1.S1B
		% of Multinucleation
		0		6		30		60		150		300
		Total nuclei	% of mult.	Total nuclei	% of mult.	Total nuclei	% of mult.	Total nuclei	% of mult.	Total nuclei	% of mult.	Total nuclei	% of mult.
		1097	8.48	934	13.49	828	14.49	866	21.25	891	41.3	840	52.98
		903	9.97	909	11.55	1066	15.01	936	28.85	874	40.5	901	46.61
		925	8.65	891	9.88	982	12.83	905	15.8	871	26.41	920	32.5
		1066	6.75	816	7.35	794	8.06	778	13.5	662	14.41	984	26.83
	Mean		8.463		10.57		12.6		19.85		30.66		39.73
	Std. Error of Mean		0.6609		1.302		1.582		3.412		6.404		6.066
	p-value vs. 0		-		0.9947		0.9139		0.196		0.0039		0.0001

## Sheet: Figure 2-Sup 1
		Panel 2.S1B
			% of Mixing
			JUNO+Empty		JUNO+sperm+wash+JUNO		JUNO+sperm+JUNO		JUNO+VSV G+low pH		JUNO+JUNO		JUNO+JUNO+sperm
			Total nuclei	% of mixing	Total nuclei	% of mixing	Total nuclei	% of mixing	Total nuclei	% of mixing	Total nuclei	% of mixing	Total nuclei	% of mixing
			882	0.91	958	0.31	919	0.22	960	85	938	1.28	996	33.94
			914	0.98	864	1.85	822	0.73	910	93.41	939	1.28	861	28.46
			1082	1.48	1095	0.91	1029	0.19	992	73.79	956	1.05	982	24.44
			925	4.4	974	2.57	969	3.82	717	87.1	936	2.3	892	20.5
		Mean		1.943		1.41		1.24		84.83		1.478		26.84
		Std. Error of Mean		0.8289		0.4999		0.8689		4.089		0.2795		2.872
		p-value vs. Juno+empty		-		0.996		0.991		<0.0001		-		-
		p-value vs. JUNO+JUNO		-		-		-		-		-		0.0031
		Panel 2.S1C
			% of multinucleation
			JUNO+Empty		JUNO+sperm+wash+JUNO		JUNO+sperm+JUNO
			Total nuclei	% of mult.	Total nuclei	% of mult.	Total nuclei	% of mult.
			821	6.7	829	21.95	813	20.05
			847	5.31	869	21.86	896	15.85
			819	6.35	883	20.84	791	18.08
			1042	4.22	866	20.55	862	24.83
		Mean		5.645		21.3		19.7
		Std. Error of Mean		0.5592		0.3548		1.912
		p-value vs. Juno+empty		-		<0.0001		<0.0001
		p-value vs. JUNO+sperm+wash+JUNO		-		-		0.7365

## Sheet: Figure 3-Sup 1
	Panel 3.S1A								Panel 3.S1B
		% of acrosome reaction (total number of sperm=500)								% of acrosome reaction	Multinucleation (fold increase)
		Fresh	Capacitated	-Ca2+	-BSA					24.8	3.76
		1.7	23.6	4.7	9.9					20.5	2.42
		1.3	24.4	4.4	10.4					17.8	3.9
		4	30.2	4	9.1					38.1	1.72
		3.7	21.2	2.1	11					21.8	3.97
	Mean	2.675	24.85	3.8	10.1					16.8	2.76
	Std. Error of Mean	0.686	1.909	0.5845	0.4021					36.6	5.31
	p-value vs. Fresh	-	<0.0001	0.9594	0.0019					18.5	3.22
	p-value vs. Capacitated	-	-	<0.0001	<0.0001					44	4.9
										45.5	3.42
									Pearson r	0.2667
									p-value	0.4563

## Sheet: Figure 5-Sup1
		GFP cell/1000 nuclei
		0 min		30 min		60 min		120 min		240 min		360 min
		Total nuclei	GFP cells/1000 nuclei	Total nuclei	GFP cells/1000 nuclei	Total nuclei	GFP cells/1000 nuclei	Total nuclei	GFP cells/1000 nuclei	Total nuclei	GFP cells/1000 nuclei	Total nuclei	GFP cells/1000 nuclei
		1236	0	984	5.08	1452	9.64	1476	16.94	1160	86.21	1558	69.96
		1132	0	1125	0	1110	11.71	1056	13.26	1120	49.11	1356	32.45
		1026	0	776	5.15	720	26.39	796	36.43	1185	46.41	984	39.63
		1105	0	1164	12.03	1088	16.54	864	34.72	1404	79.06	1072	111.01
	Mean		0		5.565		16.07		25.34		65.2		63.26
	Std. Error of Mean		0		2.469		3.731		5.968		10.19		17.87
	p-value vs. 0 min		-		0.9891		0.5935		0.2056		<0.0001		<0.0001
