# Supplementary material for: Sperm induction of somatic cell-cell fusion as a novel functional test
Source: eLife. 2024 Jan 24;13:e94228. doi: 10.7554/eLife.94228 (PMC10883674; doi:10.7554/eLife.94228)
Supplement: Source data 3. [file elife-94228-data3.zip]

Archive with 115 entries (96 files):
- Raw Images/
- Raw Images/.DS_Store
- __MACOSX/
- __MACOSX/Raw Images/
- __MACOSX/Raw Images/._.DS_Store
- Raw Images/Figure 1-Sup 2/
- Raw Images/Figure 1-Sup 2/.DS_Store
- __MACOSX/Raw Images/Figure 1-Sup 2/
- __MACOSX/Raw Images/Figure 1-Sup 2/._.DS_Store
- Raw Images/Figure 1-Sup 2/Panel B/
- Raw Images/Figure 1-Sup 2/Panel B/Anti-IZUMO1.czi
- Raw Images/Figure 1-Sup 2/Panel A/
- Raw Images/Figure 1-Sup 2/Panel A/Control.czi
- Raw Images/Figure 1-Sup 2/Panel A/JUNO.czi
- Raw Images/Figure 1/
- Raw Images/Figure 1/.DS_Store
- __MACOSX/Raw Images/Figure 1/
- __MACOSX/Raw Images/Figure 1/._.DS_Store
- Raw Images/Figure 1/Panel E and Movie 1/
- Raw Images/Figure 1/Panel E and Movie 1/Stack DIC.tif
- __MACOSX/Raw Images/Figure 1/Panel E and Movie 1/
- __MACOSX/Raw Images/Figure 1/Panel E and Movie 1/._Stack DIC.tif
- Raw Images/Figure 1/Panel E and Movie 1/.DS_Store
- __MACOSX/Raw Images/Figure 1/Panel E and Movie 1/._.DS_Store
- Raw Images/Figure 1/Panel E and Movie 1/DIC/
- Raw Images/Figure 1/Panel E and Movie 1/DIC/.DS_Store
- __MACOSX/Raw Images/Figure 1/Panel E and Movie 1/DIC/
- __MACOSX/Raw Images/Figure 1/Panel E and Movie 1/DIC/._.DS_Store
- Raw Images/Figure 1/Panel E and Movie 1/DIC/DIC_s13_t20.TIF
- Raw Images/Figure 1/Panel E and Movie 1/DIC/DIC_s13_t21.TIF
- __MACOSX/Raw Images/Figure 1/Panel E and Movie 1/DIC/._DIC_s13_t21.TIF
- Raw Images/Figure 1/Panel E and Movie 1/DIC/DIC_s13_t23.TIF
- Raw Images/Figure 1/Panel E and Movie 1/DIC/DIC_s13_t9.TIF
- __MACOSX/Raw Images/Figure 1/Panel E and Movie 1/DIC/._DIC_s13_t9.TIF
- Raw Images/Figure 1/Panel E and Movie 1/DIC/DIC_s13_t8.TIF
- Raw Images/Figure 1/Panel E and Movie 1/DIC/DIC_s13_t22.TIF
- Raw Images/Figure 1/Panel E and Movie 1/DIC/DIC_s13_t26.TIF
- Raw Images/Figure 1/Panel E and Movie 1/DIC/DIC_s13_t25.TIF
- Raw Images/Figure 1/Panel E and Movie 1/DIC/DIC_s13_t19.TIF
- Raw Images/Figure 1/Panel E and Movie 1/DIC/DIC_s13_t18.TIF
- Raw Images/Figure 1/Panel E and Movie 1/DIC/DIC_s13_t24.TIF
- Raw Images/Figure 1/Panel E and Movie 1/DIC/DIC_s13_t15.TIF
- __MACOSX/Raw Images/Figure 1/Panel E and Movie 1/DIC/._DIC_s13_t15.TIF
- Raw Images/Figure 1/Panel E and Movie 1/DIC/DIC_s13_t3.TIF
- Raw Images/Figure 1/Panel E and Movie 1/DIC/DIC_s13_t2.TIF
- Raw Images/Figure 1/Panel E and Movie 1/DIC/DIC_s13_t14.TIF
- Raw Images/Figure 1/Panel E and Movie 1/DIC/DIC_s13_t16.TIF
- Raw Images/Figure 1/Panel E and Movie 1/DIC/DIC_s13_t1.TIF
- Raw Images/Figure 1/Panel E and Movie 1/DIC/DIC_s13_t17.TIF
- Raw Images/Figure 1/Panel E and Movie 1/DIC/DIC_s13_t13.TIF
- Raw Images/Figure 1/Panel E and Movie 1/DIC/DIC_s13_t5.TIF
- Raw Images/Figure 1/Panel E and Movie 1/DIC/DIC_s13_t4.TIF
- __MACOSX/Raw Images/Figure 1/Panel E and Movie 1/DIC/._DIC_s13_t4.TIF
- Raw Images/Figure 1/Panel E and Movie 1/DIC/DIC_s13_t12.TIF
- Raw Images/Figure 1/Panel E and Movie 1/DIC/DIC_s13_t10.TIF
- Raw Images/Figure 1/Panel E and Movie 1/DIC/DIC_s13_t6.TIF
- __MACOSX/Raw Images/Figure 1/Panel E and Movie 1/DIC/._DIC_s13_t6.TIF
- Raw Images/Figure 1/Panel E and Movie 1/DIC/DIC_s13_t7.TIF
- __MACOSX/Raw Images/Figure 1/Panel E and Movie 1/DIC/._DIC_s13_t7.TIF
- Raw Images/Figure 1/Panel E and Movie 1/DIC/DIC_s13_t11.TIF
- Raw Images/Figure 1/Panel E and Movie 1/Stack GFP.tif
- __MACOSX/Raw Images/Figure 1/Panel E and Movie 1/._Stack GFP.tif
- Raw Images/Figure 1/Panel E and Movie 1/GFP/
- Raw Images/Figure 1/Panel E and Movie 1/GFP/GFP_w1488nm_s13_t17.TIF
- Raw Images/Figure 1/Panel E and Movie 1/GFP/GFP_w1488nm_s13_t16.TIF
- Raw Images/Figure 1/Panel E and Movie 1/GFP/GFP_w1488nm_s13_t14.TIF
- Raw Images/Figure 1/Panel E and Movie 1/GFP/GFP_w1488nm_s13_t15.TIF
- __MACOSX/Raw Images/Figure 1/Panel E and Movie 1/GFP/
- __MACOSX/Raw Images/Figure 1/Panel E and Movie 1/GFP/._GFP_w1488nm_s13_t15.TIF
- Raw Images/Figure 1/Panel E and Movie 1/GFP/GFP_w1488nm_s13_t11.TIF
- Raw Images/Figure 1/Panel E and Movie 1/GFP/.DS_Store
- __MACOSX/Raw Images/Figure 1/Panel E and Movie 1/GFP/._.DS_Store
- Raw Images/Figure 1/Panel E and Movie 1/GFP/GFP_w1488nm_s13_t10.TIF
- Raw Images/Figure 1/Panel E and Movie 1/GFP/GFP_w1488nm_s13_t12.TIF
- Raw Images/Figure 1/Panel E and Movie 1/GFP/GFP_w1488nm_s13_t13.TIF
- Raw Images/Figure 1/Panel E and Movie 1/GFP/GFP_w1488nm_s13_t7.TIF
- __MACOSX/Raw Images/Figure 1/Panel E and Movie 1/GFP/._GFP_w1488nm_s13_t7.TIF
- Raw Images/Figure 1/Panel E and Movie 1/GFP/GFP_w1488nm_s13_t6.TIF
- __MACOSX/Raw Images/Figure 1/Panel E and Movie 1/GFP/._GFP_w1488nm_s13_t6.TIF
- Raw Images/Figure 1/Panel E and Movie 1/GFP/GFP_w1488nm_s13_t4.TIF
- __MACOSX/Raw Images/Figure 1/Panel E and Movie 1/GFP/._GFP_w1488nm_s13_t4.TIF
- Raw Images/Figure 1/Panel E and Movie 1/GFP/GFP_w1488nm_s13_t5.TIF
- Raw Images/Figure 1/Panel E and Movie 1/GFP/GFP_w1488nm_s13_t1.TIF
- Raw Images/Figure 1/Panel E and Movie 1/GFP/GFP_w1488nm_s13_t2.TIF
- Raw Images/Figure 1/Panel E and Movie 1/GFP/GFP_w1488nm_s13_t3.TIF
- Raw Images/Figure 1/Panel E and Movie 1/GFP/GFP_w1488nm_s13_t8.TIF
- Raw Images/Figure 1/Panel E and Movie 1/GFP/GFP_w1488nm_s13_t9.TIF
- __MACOSX/Raw Images/Figure 1/Panel E and Movie 1/GFP/._GFP_w1488nm_s13_t9.TIF
- Raw Images/Figure 1/Panel E and Movie 1/GFP/GFP_w1488nm_s13_t22.TIF
- Raw Images/Figure 1/Panel E and Movie 1/GFP/GFP_w1488nm_s13_t23.TIF
- Raw Images/Figure 1/Panel E and Movie 1/GFP/GFP_w1488nm_s13_t21.TIF
- __MACOSX/Raw Images/Figure 1/Panel E and Movie 1/GFP/._GFP_w1488nm_s13_t21.TIF
- Raw Images/Figure 1/Panel E and Movie 1/GFP/GFP_w1488nm_s13_t20.TIF
- Raw Images/Figure 1/Panel E and Movie 1/GFP/GFP_w1488nm_s13_t24.TIF
- Raw Images/Figure 1/Panel E and Movie 1/GFP/GFP_w1488nm_s13_t18.TIF
- Raw Images/Figure 1/Panel E and Movie 1/GFP/GFP_w1488nm_s13_t19.TIF
- Raw Images/Figure 1/Panel E and Movie 1/GFP/GFP_w1488nm_s13_t25.TIF
- Raw Images/Figure 1/Panel E and Movie 1/GFP/GFP_w1488nm_s13_t26.TIF
- __MACOSX/Raw Images/Figure 1/Panel E and Movie 1/GFP/._GFP_w1488nm_s13_t26.TIF
- Raw Images/Figure 1/Panel B/
- Raw Images/Figure 1/Panel B/Vector.czi
- Raw Images/Figure 1/Panel B/JUNO high mag.czi
- Raw Images/Figure 1/Panel B/JUNO low mag.czi
- Raw Images/Figure 1/Panel B/JUNO - CHX.czi
- Raw Images/Figure 4/
- Raw Images/Figure 4/HsJuno.czi
- Raw Images/Figure 4/MaJUNO.czi
- Raw Images/Figure 2/
- Raw Images/Figure 2/Vector-Vector.czi
- Raw Images/Figure 2/JUNO-JUNO.czi
- Raw Images/Figure 2/JUNO-Vector.czi
- Raw Images/Figure 5/
- Raw Images/Figure 5/JUNO.czi
- Raw Images/Figure 5/Vector+sperm.czi
- Raw Images/Figure 5/JUNO+sperm.czi
